# Supplementary material for: Natural Killer Cell Receptors and Ligands Are Associated With Markers of HIV-1 Persistence in Chronically Infected ART Suppressed Patients
Source: Front Cell Infect Microbiol. 2022 Feb 10;12:757846. doi: 10.3389/fcimb.2022.757846 (PMC8866573; doi:10.3389/fcimb.2022.757846)
Supplement: Supplementary file 17 [file Table_2.xlsx]

## Sheet: Sheet1
Supplemental table 2. CyTOF staining panel for NK cell ligands and phenotyping markers
Isotope	Antibody target	Source	Clone	Surface or Intracellular
89Y	HLA-DR	Biolegend	L243	Surface
112Cd QDot	CD19	Thermo Scientific	SJ25-C1	Surface
115In	CD3	Biolegend	UCHT1	Surface
141Pr	CRACC	Biolegend	162.1	Surface
142Nd	TIM3	Biolegend	F38-2E2	Surface
143Nd	PAN HLA	Biolegend	W6/32	Surface
144Nd	CD7	Biolegend	CD7-6B7	Surface
145Nd	CD8	Biolegend	SK1	Surface
146Nd	CD48	Biolegend	BJ40	Surface
147Sm	CD161	BD Biosciences	DX12	Surface
148Nd	ICAM1 (CD54)	Biolegend	HA58	Surface
149Sm	LLT-1	R&D	402659	Surface
150Nd	NTB-A	Biolegend	NT-7	Surface
151Eu	CD4	Biolegend	OKT4	Surface
152Sm	CD123	Biolegend	6H6	Surface
153Eu	HLA-C	Millipore	DT9	Surface
154Sm	CCR2	Biolegend	K036C2	Surface
155Gd	HLA-E	Biolegend	3D12	Surface
156Gd	CD95	Biolegend	DX2	Surface
157Gd	Nectin-1 (CD111)	Biolegend	R1.302	Surface
158Gd	MICA	R&D	159227	Surface
158Gd	MICB	R&D	236511	Surface
159Tb	DR4 (CD261)	Biolegend	DJR1	Surface
159Tb	DR5 (CD262)	Biolegend	DJR2-2	Surface
160Gd	PDL1	BIOLEGEND	MIH2	Surface
161Dy	ULBP-1	R&D	170818	Surface
161Dy	ULBP-2 (5 and 6)	R&D	165903	Surface
162Dy	CD11c	Fluidigm	Bu15	Surface
163Dy	CD1c	Biolegend	L161	Surface
164Dy	Nectin-2 (CD112)	Biolegend	TX31	Surface
165Ho	CD155 (PVR)	Biolegend	SKII.4	Surface
166Er	HLA-Bw4	Miltenyi	REA274	Surface
167Er	NKp80	Biolegend	5D12	Surface
168Er	HLA-Bw6	Miltenyi	REA143	Surface
169Tm	CD14	Biolegend	M5E2	Surface
170Er	CD11b	Biolegend	ICRF44	Surface
171Yb	LFA-3 (CD58)	Biolegend	TS2/9	Surface
172Yb	CD33	Biolegend	WM53	Surface
173Yb	CD141	Fluidigm	1A4	Surface
174Yb	CD56	BD Pharmingen	NCAM16.2	Surface
176Yb	B7-H6	R&D	875001	Surface
209Bi	CD16	Fluidigm	3G8	Surface
