# Supplementary material for: Natural Killer Cell Receptors and Ligands Are Associated With Markers of HIV-1 Persistence in Chronically Infected ART Suppressed Patients
Source: Front Cell Infect Microbiol. 2022 Feb 10;12:757846. doi: 10.3389/fcimb.2022.757846 (PMC8866573; doi:10.3389/fcimb.2022.757846)
Supplement: Supplementary file 18 [file Table_3.xlsx]

## Sheet: Sheet1
Supplemental table 3. LASSO coefficients and spearman correlations for variables selected by the LASSO
CA-DNA
term	LASSO coefficient estimate	Spearman correlation with CA-DNA
NK cells, KIR2DL1	-0.39466	-0.272086
IL6	-0.229124	-0.311286
Monocytes, HLA-Bw6	-0.138504	-0.219357
pre-ART CD4 count	-0.0930791	-0.391952
Monocytes, CD1c	-0.0834876	-0.372572
CD8 T cells, CD16	-0.0391619	-0.159806
CD8 T cells, ULBP-1_2_5_6	-0.0337008	-0.277752
Monocytes, CD16	-0.0126911	-0.188599
CD4 T cells, HLA-DR	0.0640289	0.228377
pre-ART HIV viral load	0.0669079	0.363552
NK cells, KIR2DS4	0.0992942	0.13587
CD4 T cells, CD58	0.159058	0.222479
iART = PI + NRTI	-0.329853
iART = InSTI + NRTI	0.000817768
CA-RNA
term	LASSO coefficient estimate	Spearman correlation with CA-RNA
NK cells, KIR2DL1	-0.0533874	-0.358527
pre-ART HIV viral load	0.138007	0.426628
SCA
term	LASSO coefficient estimate	Spearman correlation with SCA
Monocytes, CD11b	-0.0270376	-0.198896
pre-ART HIV viral load	0.0903632	0.486738
NK cells, KIR2DL3	0.122029	0.464762
Monocytes, CRACC	0.129504	0.412326
